# Supplementary material for: 2.5D Deep Learning and Machine Learning for Discriminative DLBCL and IDC with Radiomics on PET/CT
Source: Bioengineering (Basel). 2025 Aug 12;12(8):873. doi: 10.3390/bioengineering12080873 (PMC12383681; doi:10.3390/bioengineering12080873)
Supplement: Supplementary file 1 [file bioengineering-12-00873-s001.zip]

Archive with 1 entries (1 files):
- bioengineering-3764177-supplementary.pdf
